# Supplementary material for: The use of 18F-Fluoro-deoxy-glucose positron emission tomography (18F-FDG PET) as a non-invasive pharmacodynamic biomarker to determine the minimally pharmacologically active dose of AZD8835, a novel PI3Kα inhibitor
Source: PLoS One. 2017 Aug 14;12(8):e0183048. doi: 10.1371/journal.pone.0183048 (PMC5555689; doi:10.1371/journal.pone.0183048)
Supplement: S1 Fig — (XLSX) [file pone.0183048.s001.xlsx]

## Sheet: Fig1
Treatment	Dose	Animal#	MaxSUV	Mean Medium Staining Intensity	Mean High Staining Intensity	P PRAS
Vehicle	0	2	na	45.3745	14.841	0.713
Vehicle	0	5	1.34371	36.2862	9.4556	0.548
Vehicle	0	7	1.33051	39.1427	5.75682	3.021
Vehicle	0	8	1.20038	9.19677	0.702113	0.478
Vehicle	0	11	1.1353	30.0984	2.43623	0.884
Vehicle	0	15	1.17846	36.1139	6.19483	1.647
Vehicle	0	18	2.33293	36.5697	4.55424	2.352
Vehicle	0	24	1.21937	28.2458	2.67798	1.597
Vehicle	0	25	1.64192	30.4136	2.71671	1.177
Vehicle	0	27	na	24.8487	3.32602	0.641
AZD8835	12.5mg/kg	1	1.04809	16.0196	0.441604	0.38
AZD8835	12.5mg/kg	3	1.37631	24.4813	2.06966	1.071
AZD8835	12.5mg/kg	9	0.976409	16.7658	0.736996	0.304
AZD8835	12.5mg/kg	10	0.46351	1.69045	0.0541	0.262
AZD8835	12.5mg/kg	17	1.35839	18.5243	1.13371	0.267
AZD8835	12.5mg/kg	19	1.45672	15.6681	0.590907	1.473
AZD8835	12.5mg/kg	20	0.985461	18.3693	1.17101	0.719
AZD8835	12.5mg/kg	23	1.0614	37.1433	5.045	0.352
AZD8835	12.5mg/kg	26	0.372818	26.4079	2.35864	0.284
AZD8835	12.5mg/kg	29	1.20622	11.9145	0.392523	0.549

## Sheet: Fig2
Animal#	treatment	dose	maxSUV
79	Vehicle	0	1.29726
20	Vehicle	0	1.74284
21	Vehicle	0	NA
31	Vehicle	0	1.59101
37	Vehicle	0	2.18779
59	Vehicle	0	1.66604
70	Vehicle	0	1.79024
74	Vehicle	0	1.37222
78	Vehicle	0	2.51518
68	AZ13605419	3mg/kg	0.928134
4	AZ13605419	3mg/kg	2.33041
13	AZ13605419	3mg/kg	1.45131
34	AZ13605419	3mg/kg	1.38025
45	AZ13605419	3mg/kg	1.62206
46	AZ13605419	3mg/kg	1.36229
54	AZ13605419	3mg/kg	1.94176
57	AZ13605419	3mg/kg	1.61522
58	AZ13605419	3mg/kg	1.57214
5	AZ13605419	6mg/kg	2.6266
10	AZ13605419	6mg/kg	1.82576
12	AZ13605419	6mg/kg	1.3274
22	AZ13605419	6mg/kg	1.03359
25	AZ13605419	6mg/kg	1.20405
51	AZ13605419	6mg/kg	1.13399
66	AZ13605419	6mg/kg	1.11935
75	AZ13605419	6mg/kg	2.22622
76	AZ13605419	6mg/kg	1.62551
6	AZ13605419	12.5mg/kg	fail
9	AZ13605419	12.5mg/kg	1.12195
27	AZ13605419	12.5mg/kg	0.875112
30	AZ13605419	12.5mg/kg	1.01286
42	AZ13605419	12.5mg/kg	0.961958
55	AZ13605419	12.5mg/kg	1.44658
63	AZ13605419	12.5mg/kg	1.91267
69	AZ13605419	12.5mg/kg	0.821731
73	AZ13605419	12.5mg/kg	fail
2	AZ13605419	25mg/kg	0.995326
23	AZ13605419	25mg/kg	1.17898
32	AZ13605419	25mg/kg	1.0814
39	AZ13605419	25mg/kg	0.942056
41	AZ13605419	25mg/kg	1.25712
50	AZ13605419	25mg/kg
61	AZ13605419	25mg/kg	1.07305
64	AZ13605419	25mg/kg	0.935147
72	AZ13605419	25mg/kg	0.924143
11	AZ13605419	50mg/kg	1.22496
16	AZ13605419	50mg/kg	fail
17	AZ13605419	50mg/kg	1.05597
24	AZ13605419	50mg/kg	no mouse
35	AZ13605419	50mg/kg	fail
47	AZ13605419	50mg/kg	fail
56	AZ13605419	50mg/kg	fail
60	AZ13605419	50mg/kg	1.21896
62	AZ13605419	50mg/kg	fail
67	AZ13605419	50mg/kg	1.43186
77	AZ13605419	50mg/kg	fail

## Sheet: Fig3
Animal#	treatment	dose	Plasma PK	P:TAKT
79	Vehicle	0	na	32.28
20	Vehicle	0	na	32.78
21	Vehicle	0	na	na
31	Vehicle	0	na	27
37	Vehicle	0	na	38.23
59	Vehicle	0	na	28.94
70	Vehicle	0	na	31.79
74	Vehicle	0	na	22.68
78	Vehicle	0	na	31.61
68	AZ13605419	3mg/kg	0.8395	4.74
4	AZ13605419	3mg/kg	0.7011	16.63
13	AZ13605419	3mg/kg	0.55	29.01
34	AZ13605419	3mg/kg	0.3938	22.45
45	AZ13605419	3mg/kg	0.5884	20.52
46	AZ13605419	3mg/kg	0.6757	22.01
54	AZ13605419	3mg/kg	1.1925	12
57	AZ13605419	3mg/kg	0.6804	16.17
58	AZ13605419	3mg/kg	0.8654	15.92
5	AZ13605419	6mg/kg	1.0954	18.51
10	AZ13605419	6mg/kg	1.3508	14.35
12	AZ13605419	6mg/kg	0.8975	21.03
22	AZ13605419	6mg/kg	1.1968	13.06
25	AZ13605419	6mg/kg	0.8922	19.05
51	AZ13605419	6mg/kg	1.2943	14.47
66	AZ13605419	6mg/kg	1.7624	14.15
75	AZ13605419	6mg/kg	1.0264	13.26
76	AZ13605419	6mg/kg	0.624	14.74
6	AZ13605419	12.5mg/kg	3.2138	Na
9	AZ13605419	12.5mg/kg	2.7065	6.17
27	AZ13605419	12.5mg/kg	3.2043	4.55
30	AZ13605419	12.5mg/kg	3.0811	2.9
42	AZ13605419	12.5mg/kg	2.0288	9.71
55	AZ13605419	12.5mg/kg	NS	5.76
63	AZ13605419	12.5mg/kg	2.6751	5.25
69	AZ13605419	12.5mg/kg	2.8177	5.83
73	AZ13605419	12.5mg/kg	2.0528	na
2	AZ13605419	25mg/kg	6.422	0.68
23	AZ13605419	25mg/kg	6.2285	1.63
32	AZ13605419	25mg/kg	7.2328	2.35
39	AZ13605419	25mg/kg	4.2008	3.19
41	AZ13605419	25mg/kg	5.1589	2.69
50	AZ13605419	25mg/kg	5.1178	na
61	AZ13605419	25mg/kg	4.6361	na
64	AZ13605419	25mg/kg	5.2265	0.58
72	AZ13605419	25mg/kg	8.3562	1.45
11	AZ13605419	50mg/kg	18.6118	Na
16	AZ13605419	50mg/kg	10.5765	Na
17	AZ13605419	50mg/kg	9.7968	0.93
24	AZ13605419	50mg/kg	Na	Na
35	AZ13605419	50mg/kg	20.3838	Na
47	AZ13605419	50mg/kg	15.3279	Na
56	AZ13605419	50mg/kg	16.3416	Na
60	AZ13605419	50mg/kg	13.471	0.73
62	AZ13605419	50mg/kg	7.0166	Na
67	AZ13605419	50mg/kg	6.1318	1.6
77	AZ13605419	50mg/kg	Na	Na

## Sheet: Fig4
Animal#	treatment	dose	P:TPRAS40	H Score
79	Vehicle	0	43.24	Na
20	Vehicle	0	50.2	91.0299
21	Vehicle	0	Na	Na
31	Vehicle	0	38.65	97.6299
37	Vehicle	0	49.02	114.928
59	Vehicle	0	40.12	73.73
70	Vehicle	0	47.09	73.5145
74	Vehicle	0	49.74	99.5078
78	Vehicle	0	47.38	114.119
68	AZ13605419	3mg/kg	41.23	66.2889
4	AZ13605419	3mg/kg	29.31	97.4678
13	AZ13605419	3mg/kg	72.27	94.9858
34	AZ13605419	3mg/kg	37.93	118.646
45	AZ13605419	3mg/kg	38.36	118.201
46	AZ13605419	3mg/kg	44.18	131.328
54	AZ13605419	3mg/kg	20.08	77.1477
57	AZ13605419	3mg/kg	17.31	126.558
58	AZ13605419	3mg/kg	52.51	2.62961
5	AZ13605419	6mg/kg	78.51	89.5498
10	AZ13605419	6mg/kg	36.48	88.6643
12	AZ13605419	6mg/kg	56.19	92.7588
22	AZ13605419	6mg/kg	43.03	100.826
25	AZ13605419	6mg/kg	58.12	119.435
51	AZ13605419	6mg/kg	38.17	90.4808
66	AZ13605419	6mg/kg	41.84	103.327
75	AZ13605419	6mg/kg	40.32	97.0527
76	AZ13605419	6mg/kg	25.27	103.014
6	AZ13605419	12.5mg/kg	Na	Na
9	AZ13605419	12.5mg/kg	24.82	79.9941
27	AZ13605419	12.5mg/kg	63.46	93.9201
30	AZ13605419	12.5mg/kg	31.81	76.154
42	AZ13605419	12.5mg/kg	19.25	87.02
55	AZ13605419	12.5mg/kg	30.01	90.0772
63	AZ13605419	12.5mg/kg	44.32	94.2522
69	AZ13605419	12.5mg/kg	27.77	76.9132
73	AZ13605419	12.5mg/kg	na	Na
2	AZ13605419	25mg/kg	10.46	45.5924
23	AZ13605419	25mg/kg	18.49	50.8309
32	AZ13605419	25mg/kg	27.27	59.9365
39	AZ13605419	25mg/kg	42.56	64.1948
41	AZ13605419	25mg/kg	38.45	56.5396
50	AZ13605419	25mg/kg	Na	Na
61	AZ13605419	25mg/kg	23.41	83.3969
64	AZ13605419	25mg/kg	22.25	71.8027
72	AZ13605419	25mg/kg	20.32	45.9065
11	AZ13605419	50mg/kg	7.48	0.892884
16	AZ13605419	50mg/kg	Na	Na
17	AZ13605419	50mg/kg	10.99	16.4527
24	AZ13605419	50mg/kg	Na	Na
35	AZ13605419	50mg/kg	Na	Na
47	AZ13605419	50mg/kg	Na	Na
56	AZ13605419	50mg/kg	Na	Na
60	AZ13605419	50mg/kg	9.83	13.1706
62	AZ13605419	50mg/kg	Na	Na
67	AZ13605419	50mg/kg	17.07	108.894
77	AZ13605419	50mg/kg	Na	Na

## Sheet: Fig5ab
Vehicle				AZ13605419 3mg/kg				AZ13605419 6mg/kg				AZ13605419 12mg/kg				AZ13605419 25mg/kg
Animal #	Pre-Dose	Post-Dose		Animal #	Pre-Dose	Post-Dose		Animal #	Pre-Dose	Post-Dose		Animal #	Pre-Dose	Post-Dose		Animal #	Pre-Dose	Post-Dose
79	4.7	4.1		68	3.8	4.2		5	5	5.9		6	4.8	9.8		2	4.4	7.9
20	6.5	2.4		4	6.2	6.4		10	7	9.4		9	3.8	3.5		23	6.3	8.4
21	4.6	2.3		13	7.8	9.8		12	7.9	4.8		27	5.3	5.5		32	5.3	5.8
31	6.7	6.3		34	6.2	5.2		22	6	9.2		30	6.9	8		39	7.2	10.8
37	5.4	6.2		45	5.8	8.5		25	6.3	8		42	5	6		41	5.8	7.2
59	5.2	7		46	6.4	5.2		51	6.9	3.2		55	6.8	5.4		50	FAIL	FAIL
70	6.5	8.6		54	6.7	6.4		66	4.8	6.1		63	5.4	6.7		61	5.8	3.3
74	5.8	8.9		57	6.8	7.3		75	5.7	8.2		69	7.5	3.6		64	6.2	7.3
78	6.8	3.5		58	6.4	4.4		76	6.4	2.3		73	FAIL	FAIL		72	6	4.1
mean	5.8	5.47778		mean	6.23333	6.37778		mean	6.22222	6.34444		mean	5.6875	6.0625		mean	5.875	6.85
stdev	0.863134	2.50887		stdev	1.07005	1.88731		stdev	0.984604	2.56326		stdev	1.25634	2.12195		stdev	0.808438	2.41128
sem	0.287711	0.836291		sem	0.356682	0.629104		sem	0.328201	0.854418		sem	0.41878	0.707317		sem	0.269479	0.803761
		0.355192				0.390248				0.451373				0.344242				0.129544
AZ13605419 50mg/kg
Animal #	Pre-Dose	Post-Dose				differences							50
11	4.8	6.4				vehicle	3	6	12.5	25	50
16	FAIL	FAIL				-0.6	0.4	0.9	5	3.5	1.6		1.6
17	5.8	8.1				-4.1	0.2	2.4	-0.3	2.1	FAIL		2.3
24	FAIL	-				-2.3	2	-3.1	0.2	0.5	2.3		2.5
35	FAIL	FAIL				-0.4	-1	3.2	1.1	3.6	na		-0.7
47	FAIL	FAIL				0.8	2.7	1.7	1	1.4	FAIL
56	FAIL	FAIL				1.8	-1.2	-3.7	-1.4	FAIL	FAIL		0.113793
60	6.5	9				2.1	-0.3	1.3	1.3	-2.5	FAIL
62	fail	fail				3.1	0.5	2.5	-3.9	1.1	2.5
67	6.4	5.7				-3.3	-2	-4.1	FAIL	-1.9	fail
77	FAIL	FAIL				-0.322222	0.144444	0.122222	0.375	0.975	2.13333
mean	5.875	7.3
stdev	0.780491	1.51658					0.319475	0.366543	0.289049	0.140901	0.0668384
sem	0.260164	0.505525
		0.0737798

## Sheet: Fig1PET
		Single Dose
Vehicle	Group	Animal	Sheet	%ID	%ID/g	meanSUV	maxSUV
		5	Vehicle_A005	0.165682	3.32032	0.956251	1.34371
		11	Vehicle_A011	0.169392	2.36943	0.727414	1.1353
		25	Vehicle_A025	0.215841	3.43398	1.08514	1.64192
		7	Vehicle_A007	0.246552	3.21162	0.957064	1.33051
		8	Vehicle_A008	0.177613	3.45961	0.857984	1.20038
		15	Vehicle_A015	0.194293	2.46915	0.725931	1.17846
		18	Vehicle_A018	0.347539	4.8289	1.41487	2.33293
		24	Vehicle_A024	0.258539	3.04431	0.864583	1.21937
		Mean		0.221931	3.26717	0.948654	1.42282
		STD		0.0614272	0.756139	0.223592	0.400774
		n		8	8	8	8
		SEM		0.0217178	0.267336	0.0790518	0.141695
		CoV		0.276785	0.231436	0.235694	0.281676
Treated	Group	Animal	Sheet	%ID	%ID/g	meanSUV	maxSUV
		1	5419_A001	0.148968	2.8484	0.760522	1.04809
		9	5419_009	0.163895	3.1924	0.775754	0.976409
		10	5419_A010	0.0562915	1.31822	0.33351	0.46351
		23	5419_A023	0.130679	2.52186	0.738904	1.0614
		26	5419_A026	0.0438977	0.953029	0.241116	0.372818
		3	5419_A003	0.225421	3.30858	0.830453	1.37631
		17	5419_A017	0.33	2.58563	0.677436	1.35839
		19	5419_A019	0.251016	2.8904	0.751504	1.45672
		20	5419_A020	0.276603	2.31523	0.574177	0.985461
		29	5419_A029	0.319668	3.21858	0.820738	1.20622
		Mean		0.194644	2.51523	0.650412	1.03053
		STD		0.10208	0.799494	0.205967	0.365131
		n		10	10	10	10
		SEM		0.0322807	0.252822	0.0651326	0.115465
		CoV		0.524447	0.317861	0.316672	0.354312
2 and 27 discarded for tail over 10% ID

## Sheet: Fig1b_IHC
Animal#	Treatment	Dose	Medium Staining	High Staining
	Vehicle	0	45.3745	14.841
	Vehicle	0	36.2862	9.4556
	Vehicle	0	39.1427	5.75682
	Vehicle	0	9.19677	0.702113
	Vehicle	0	30.0984	2.43623
	Vehicle	0	36.1139	6.19483
	Vehicle	0	36.5697	4.55424
	Vehicle	0	28.2458	2.67798
	Vehicle	0	30.4136	2.71671
	Vehicle	0	24.8487	3.32602
	AZD8835	12.5mg/kg	16.0196	0.441604
	AZD8835	12.5mg/kg	24.4813	2.06966
	AZD8835	12.5mg/kg	16.7658	0.736996
	AZD8835	12.5mg/kg	1.69045	0.0541
	AZD8835	12.5mg/kg	18.5243	1.13371
	AZD8835	12.5mg/kg	15.6681	0.590907
	AZD8835	12.5mg/kg	18.3693	1.17101
	AZD8835	12.5mg/kg	37.1433	5.045
	AZD8835	12.5mg/kg	26.4079	2.35864
	AZD8835	12.5mg/kg	11.9145	0.392523

## Sheet: Fig1c_pPRAS
Group ID	Animal ID	P AKT	Total AKT	Ratio P/T AKT	AKT Log ratio	P PRAS	Total PRAS	Ratio P/T PRAS	Log PRAS ratio	PK conc ump	Average PK	Free PK	Average free PK
Vehicle	2	9052	74128	7413000	6.86999	0.713	0.779	91.5276	1.96155
Vehicle	5	8418	74528	7453000	6.87233	0.548	0.524	104.58	2.01945
Vehicle	7	29697	92159	9216100	6.96455	3.021	2.662	113.486	2.05494
Vehicle	8	9516	77947	7794900	6.89181	0.478	0.365	130.959	2.11714
Vehicle	11	6490	79536	7953800	6.90057	0.884	0.834	105.995	2.02529
Vehicle	15	18579	48765	4876700	6.68813	1.647	2.157	76.3561	1.88284
Vehicle	18	14139	67822	6782400	6.83138	2.352	2.774	84.7873	1.92833
Vehicle	24	15496	98014	9801600	6.9913	1.597	1.978	80.7381	1.90708
Vehicle	25	8291	87358	8736000	6.94131	1.177	2.521	46.6878	1.6692
Vehicle	27	5555	70942	7094400	6.85092	0.641	0.618	103.722	2.01587
AZ13605419 (12.5mg/kg)	1	1274	77894	7789600	6.89152	0.38	0.465	81.7204	1.91233	2.6071	2.42	0.443207	0.411
AZ13605419 (12.5mg/kg)	3	4642	200008	20001000	7.30105	1.071	1.391	76.995	1.88646	1.8836		0.320212
AZ13605419 (12.5mg/kg)	9	1437	47742	4774400	6.67892	0.304	0.22	138.182	2.14045	2.2791		0.387447
AZ13605419 (12.5mg/kg)	10	216	116	11800		0.262	0.114	229.825	2.3614	2.1682		0.368594
AZ13605419 (12.5mg/kg)	17	318	9924	992600	5.99677	0.267	0.132	202.273	2.30594	2.9251		0.497267
AZ13605419 (12.5mg/kg)	19	8443	156797	15679900	7.19534	1.473	2.789	52.8146	1.72275	2.0183		0.343111
AZ13605419 (12.5mg/kg)	20	4579	164409	16441100	7.21593	0.719	1.11	64.7748	1.81141	2.6464		0.449888
AZ13605419 (12.5mg/kg)	23	872	57033	5703500	6.75614	0.352	1.064	33.0827	1.5196	2.8867		0.490739
AZ13605419 (12.5mg/kg)	26	600	34590	3459200	6.53898	0.284	0.159	178.616	2.25192	2.0658		0.351186
AZ13605419 (12.5mg/kg)	29	3656	123277	12327900	7.09089	0.549	0.608	90.2961	1.95567	2.7457		0.466769
		pakt			total akt			total pras			p pras
		9052	1274		74128	77894		0.779	0.465		0.713	0.38
		8418	4642		74528	200008		0.524	1.391		0.548	1.071
		29697	1437		92159	47742		2.662	0.22		3.021	0.304
		9516	216		77947	116		0.365	0.114		0.478	0.262
		6490	318		79536	9924		0.834	0.132		0.884	0.267
		18579	8443		48765	156797		2.157	2.789		1.647	1.473
		14139	4579		67822	164409		2.774	1.11		2.352	0.719
		15496	872		98014	57033		1.978	1.064		1.597	0.352
		8291	600		87358	34590		2.521	0.159		1.177	0.284
		5555	3656		70942	123277		0.618	0.608		0.641	0.549
		12523.3	2603.7		77119.9	87179		1.5212	0.8052		1.3058	0.5661
													0.0115902

## Sheet: Fig2_raw
Vehicle					AZ13605419 3mg/kg					AZ13605419 6mg/kg
Animal #	%ID/g	meanSUV	maxSUV		Animal #	%ID/g	meanSUV	maxSUV		Animal #	%ID/g	meanSUV	maxSUV
79	3.69824	0.950449	1.29726		68	3.53845	0.799691	0.928134		5	5.76852	1.59211	2.6266
20	4.19988	1.18437	1.74284		4	5.6074	1.71026	2.33041		10	4.68649	1.34034	1.82576
21	NA	NA	NA		13	3.53213	1.10556	1.45131		12	3.2843	1.01485	1.3274
31	5.03587	1.09278	1.59101		34	4.2303	1.12526	1.38025		22	2.55891	0.7037	1.03359
37	5.56701	1.68124	2.18779		45	5.04693	1.16584	1.62206		25	3.3754	0.877603	1.20405
59	5.16333	1.22371	1.66604		46	3.64918	1.05826	1.36229		51	3.09273	0.95256	1.13399
70	4.73891	1.24159	1.79024		54	4.71636	1.4998	1.94176		66	3.65064	0.934564	1.11935
74	3.83373	1.13095	1.37222		57	4.27241	1.20482	1.61522		75	5.69492	1.58888	2.22622
78	6.7733	1.67978	2.51518		58	4.20364	1.17702	1.57214		76	4.2509	1.19875	1.62551
mean	4.87629	1.27311	1.77032		mean	4.31076	1.20517	1.57817		mean	4.04031	1.13371	1.56916
stdev	1.00958	0.267286	0.406296		stdev	0.711297	0.261382	0.391442		stdev	1.1426	0.316493	0.55781
sem	0.336526	0.0890955	0.135432		sem	0.237099	0.0871273	0.130481		sem	0.380867	0.105498	0.185937
coV%	0.207038	0.209948	0.229504		coV%	0.165005	0.216884	0.248035		coV%	0.2828	0.279166	0.355482
							0.168358					0.207094
AZ13605419 12mg/kg					AZ13605419 25mg/kg
Animal #	%ID/g	meanSUV	maxSUV		Animal #	%ID/g	meanSUV	maxSUV
6	NA	NA	NA		2	2.69723	0.709371	0.995326
9	3.77308	0.913086	1.12195		23	3.30045	0.887822	1.17898
27	2.46566	0.680523	0.875112		32	2.93561	0.898298	1.0814
30	2.53102	0.640347	1.01286		39	1.84116	0.583648	0.942056
42	2.39318	0.784962	0.961958		41	3.80094	0.954035	1.25712
55	3.65047	1.04038	1.44658		50	fail	fail
63	5.13334	1.38087	1.91267		61	2.77947	0.783809	1.07305
69	1.98161	0.586557	0.821731		64	2.80698	0.743849	0.935147
73	fail	fail	fail		72	2.65402	0.769667	0.924143
mean	3.13262	0.860961	1.16469		mean	2.85198	0.791312	1.0484
stdev	1.10752	0.27914	0.38867		stdev	0.560716	0.119436	0.122302
sem	0.369173	0.0930467	0.129557		sem	0.186905	0.0398121	0.0407674
			0.00576456					0.000138045
CoV%	0.353544	0.324219	0.33371		CoV%	0.196606	0.150934	0.116656
AZ13605419 50mg/kg
Animal #	%ID/g	meanSUV	maxSUV
11	3.65851	1.02804	1.22496
16	fail	fail	fail
17	2.54166	0.742164	1.05597
24	no mouse	no mouse	no mouse
35	fail	fail	fail
47	fail	fail	fail
56	fail	fail	fail
60	3.24539	0.928182	1.21896
62	fail	fail	fail
67	4.12867	1.11474	1.43186
77	fail	fail	fail
mean	3.39356	0.953282	1.23294
stdev	0.672873	0.160061	0.153996
sem	0.224291	0.0533537	0.051332
			0.0155745
CoV%	0.19828	0.167905	0.124902

## Sheet: Fig3aPK
Group 2 3mg/kg			Group 3 6mg/kg			Group 4 12.5mg/kg			group 5 25mg/kg			group 6 50mg/kg
68	0.8395		5	1.0954		6	3.2138		2	6.422		11	18.6118
4	0.7011		10	1.3508		9	2.7065		23	6.2285		16	10.5765
13	0.55		12	0.8975		27	3.2043		32	7.2328		17	9.7968
34	0.3938		22	1.1968		30	3.0811		39	4.2008		35	20.3838
45	0.5884		25	0.8922		42	2.0288		41	5.1589		47	15.3279
46	0.6757		51	1.2943		55	NS		50	5.1178		56	16.3416
54	1.1925		66	1.7624		63	2.6751		61	4.6361		60	13.471
57	0.6804		75	1.0264		69	2.8177		64	5.2265		62	7.0166
58	0.8654		76	0.624		73	2.0528		72	8.3562		67	6.1318
	0.720756			1.12664			2.72251			5.84218		77	9.218
													12.6876

[truncated: 5 more sheets: Fig3b_PTAKT, Fig4a_PTpPRAS, Fig4b_IHC, HScore, Sheet3]
